# Supplementary material for: Portable and Rapid Smartphone-Based Colorimetric Assay of Peracetic Acid for Point-of-Use Medical/Pharmaceutical Disinfectant Preparation
Source: Molecules. 2025 Jun 28;30(13):2798. doi: 10.3390/molecules30132798 (PMC12250838; doi:10.3390/molecules30132798)
Supplement: Supplementary file 1 [file molecules-30-02798-s001.zip]

Archive with 1 entries (1 files):
- molecules-3687783-supplementary.pdf
